# Supplementary material for: Ferulic Acid Derivatives Ameliorate Intestine Barrier Destruction by Alleviating Inflammatory Responses in Dextran Sulfate Sodium-Induced Inflammatory Bowel Disease
Source: Toxics. 2024 Apr 3;12(4):268. doi: 10.3390/toxics12040268 (PMC11055104; doi:10.3390/toxics12040268)
Supplement: Supplementary file 1 [file toxics-12-00268-s001.zip]

Archive with 1 entries (1 files):
- toxics-2937636-supplementary.pdf
